# Supplementary material for: A New Strategy for Disc Cutter Wear Status Perception Using Vibration Detection and Machine Learning
Source: Sensors (Basel). 2022 Sep 4;22(17):6686. doi: 10.3390/s22176686 (PMC9459918; doi:10.3390/s22176686)
Supplement: Supplementary file 1 [file sensors-22-06686-s001.zip]

Archive with 1 entries (1 files):
- sensors-1844263-supplementary.pdf
